# Supplementary material for: Mapping the Distributions of Mosquitoes and Mosquito-Borne Arboviruses in China
Source: Viruses. 2022 Mar 27;14(4):691. doi: 10.3390/v14040691 (PMC9031751; doi:10.3390/v14040691)
Supplement: Supplementary file 1 [file viruses-14-00691-s001.zip]

Archive with 4 entries (4 files):
- Supplementary Code 1.R
- Supplementary Data 1.xlsx
- Supplementary Data 2.xlsx
- Supplementary materials.pdf
