# Supplementary material for: Mapping the Distributions of Mosquitoes and Mosquito-Borne Arboviruses in China
Source: Viruses. 2022 Mar 27;14(4):691. doi: 10.3390/v14040691 (PMC9031751; doi:10.3390/v14040691)
Supplement: Supplementary file 1 [file viruses-14-00691-s001.zip › Supplementary Data 2.xlsx]

## Sheet: a
Supplementary data 2. The distribution of mosquitoe-borne viruses detected in local patients, imported patients and mosquitoes.
Code	Virus	Local confirmed patients	Imported patients	Local probable patients	Mosquitoes
15	Banna virus				Presence
21	Getah virus				Presence
21	Kadipiro virus				Presence
35	chikungunya virus		2
36	Zika virus				Presence
37	Tembusu virus	63
41	West Nile virus			2
42	Banna virus				Presence
42	Getah virus				Presence
43	Getah virus				Presence
43	Tibet orbivirus				Presence
44	chikungunya virus		2
44	West Nile virus			6
45	West Nile virus			3
51	Getah virus				Presence
51	Nam Dinh virus				Presence
51	Oya virus				Presence
51	West Nile virus			5
52	Barmah Forest Virus			16
52	Getah virus				Presence
52	Ross River virus			21
52	West Nile virus			4
52	Zika virus				Presence
53	Banna virus			5	Presence
53	Eastern equine encephalitis virus				Presence
53	Getah virus				Presence
53	Kadipiro virus				Presence
53	Nam Dinh virus				Presence
53	Novel orbivirus			1
53	Ross River virus			6
53	Sindbis virus	1			Presence
53	Tembusu virus				Presence
53	Tibet orbivirus				Presence
53	Yunnan orbivirus			7	Presence
53	Zika virus		2		Presence
54	Tibet orbivirus				Presence
62	Banna virus				Presence
62	Getah virus				Presence
62	West Nile virus			2
64	Getah virus				Presence
64	West Nile virus			7
65	Sindbis virus				Presence
65	West Nile virus				Presence
1101	Banna virus				Presence
1101	chikungunya virus		2
1101	Rift Valley fever virus		1
1101	yellow fever virus		5
1101	Zika virus		3
1201	chikungunya virus		1
1408	Getah virus				Presence
1409	Banna virus				Presence
1501	Getah virus				Presence
1501	Tahyna virus				Presence
1505	Banna virus				Presence
1508	Getah virus				Presence
2101	Getah virus				Presence
2106	Banna virus				Presence
2107	Banna virus				Presence
3101	Getah virus				Presence
3101	yellow fever virus		1
3101	Zika virus		1
3206	Zika virus		1
3302	chikungunya virus		1
3303	chikungunya virus		1
3502	chikungunya virus		1
3502	Zika virus		1
3505	chikungunya virus		2
3702	chikungunya virus		2
3702	Getah virus				Presence
3707	Tembusu virus				Presence
3713	Tembusu virus				Presence
3715	Tembusu virus				Presence
4101	Zika virus		1
4205	Banna virus				Presence
4213	Getah virus				Presence
4228	Getah virus				Presence
4301	Tibet orbivirus				Presence
4305	Tibet orbivirus				Presence
4401	chikungunya virus		74
4401	Zika virus		13
4403	chikungunya virus		5
4403	Zika virus		7
4416	Oya virus				Presence
4417	chikungunya virus	7
4417	Oya virus				Presence
4501	Zika virus			5
4601	Banna virus				Presence
4601	Getah virus				Presence
5203	chikungunya virus		1
5301	Zika virus		1
5303	Banna virus				Presence
5305	Banna virus			4
5308	Zika virus				Presence
5328	Banna virus			16	Presence
5328	Barmah Forest Virus			1
5328	chikungunya virus	1
5328	Sindbis virus			1
5328	Tibet orbivirus				Presence
5329	Banna virus			12
5331	Banna virus			35
5331	Sindbis virus			3
5331	Tibet orbivirus				Presence
6205	Getah virus				Presence
6208	Banna virus				Presence
6208	Menghai rhabdovirus				Presence
6210	Getah virus				Presence
6212	Banna virus				Presence
6301	Tahyna virus			3
6301	#N/A				Presence
6501	Sindbis virus	1
6527	Ebinur Lake virus			17
6531	West Nile virus			38	Presence
130426	Getah virus			3	Presence
140881	Getah virus				Presence
140921	Banna virus				Presence
140922	Banna virus				Presence
150122	Tahyna virus				Presence
150221	Tahyna virus				Presence
150525	Banna virus				Presence
150822	Getah virus				Presence
210782	Banna virus				Presence
220281	Getah virus				Presence
310112	Banna virus				Presence
310114	Banna virus				Presence
310115	Banna virus				Presence
310120	Banna virus				Presence
330104	Zika virus		1
330782	chikungunya virus		6
330783	chikungunya virus		2
330803	chikungunya virus	3	1
350102	yellow fever virus		5
350122	Sindbis virus	1
370303	chikungunya virus		1
370521	Kadipiro virus				Presence
370826	Banna virus				Presence
410303	chikungunya virus		1
411528	Getah virus				Presence
420527	Getah virus				Presence
420683	Getah virus				Presence
421222	Banna virus				Presence
430105	Tibet orbivirus				Presence
431202	chikungunya virus		2
440111	chikungunya virus		1
440111	Zika virus		1
440306	chikungunya virus		2
440307	Nam Dinh virus				Presence
440512	Mangshi virus				Presence
441225	Tibet orbivirus				Presence
441622	Longchuan virus				Presence
441900	chikungunya virus	129			Presence
450681	Tembusu virus				Presence
451481	Tembusu virus				Presence
469001	Sagiyama virus				Presence
469002	Getah virus				Presence
469003	chikungunya virus				Presence
469003	Getah virus				Presence
469027	Mayaro virus				Presence
469030	Mayaro virus				Presence
511423	Getah virus				Presence
520626	Banna virus				Presence
520626	Barmah Forest Virus			7
520626	Getah virus				Presence
520626	Ross River virus			6
520626	Zika virus				Presence
530122	Nam Dinh virus				Presence
530323	Banna virus				Presence
530323	Getah virus				Presence
530323	Tibet orbivirus				Presence
530428	Banna virus				Presence
530428	Yunnan orbivirus				Presence
530522	chikungunya virus		1
530522	Getah virus				Presence
530522	Murray Valley encephalitis virus				Presence
530522	West Nile virus				Presence
530802	yellow fever virus				Presence
530825	Getah virus				Presence
530825	Menghai rhabdovirus				Presence
530825	Yunnan orbivirus				Presence
530828	Batai virus				Presence
532301	Banna virus				Presence
532301	Kadipiro virus				Presence
532322	Nam Dinh virus				Presence
532328	Banna virus				Presence
532328	Nam Dinh virus				Presence
532329	Banna virus				Presence
532329	Nam Dinh virus				Presence
532504	Banna virus				Presence
532532	chikungunya virus			15
532532	Getah virus				Presence
532532	Tembusu virus				Presence
532532	West Nile virus				Presence
532624	Banna virus				Presence
532801	Banna virus	27
532801	chikungunya virus				Presence
532801	Sindbis virus	1
532801	yellow fever virus				Presence
532822	Banna virus				Presence
532822	Getah virus				Presence
532822	Menghai rhabdovirus				Presence
532822	Nam Dinh virus				Presence
532822	Novel orbivirus				Presence
532822	Sindbis virus				Presence
532822	Tibet orbivirus				Presence
532822	Yunnan orbivirus				Presence
532823	Banna virus				Presence
532823	Tembusu virus				Presence
532823	Yunnan orbivirus				Presence
532926	Banna virus				Presence
532926	Nam Dinh virus				Presence
533102	chikungunya virus	23	98		Presence
533102	Getah virus				Presence
533102	Menghai rhabdovirus				Presence
533102	Oya virus				Presence
533102	Tembusu virus				Presence
533102	Tibet orbivirus				Presence
533102	West Nile virus				Presence
533103	Banna virus				Presence
533103	Mangshi virus				Presence
533103	Tibet orbivirus				Presence
533122	Getah virus				Presence
533124	Getah virus				Presence
533423	Getah virus				Presence
542624	Tibet orbivirus				Presence
630222	Tahyna virus			3
632801	Tahyna virus			17	Presence
652722	Ebinur Lake virus				Presence
652823	Getah virus				Presence
652823	Tahyna virus				Presence
653127	Tahyna virus			21
653127	West Nile virus			5
653129	Tahyna virus			27	Presence
653129	West Nile virus			48
654022	West Nile virus			2
654202	Western equine encephalitis virus				Presence
654324	chikungunya virus				Presence
654324	Chikungunya virus
